# Supplementary material for: Effects of Dezocine on the Reduction of Emergence Delirium after Laparoscopic Surgery: A Retrospective Propensity Score-Matched Cohort Study
Source: J Pers Med. 2023 Mar 28;13(4):590. doi: 10.3390/jpm13040590 (PMC10143985; doi:10.3390/jpm13040590)
Supplement: Supplementary file 1 [file jpm-13-00590-s001.zip]

Archive with 1 entries (1 files):
- jpm-2253691-supplementary.pdf
